# Supplementary material for: Rodent Activity Detector (RAD), an Open Source Device for Measuring Activity in Rodent Home Cages
Source: eNeuro. 2019 Jul 9;6(4):ENEURO.0160-19.2019. doi: 10.1523/ENEURO.0160-19.2019 (PMC6620392; doi:10.1523/ENEURO.0160-19.2019)
Supplement: Extended Data 1 — Data contain the following files: “AdaLoggerM0-SetClock” contains code for setting the real time clock on the Adalogger M0 board; “RAD_activity_counter” contains the main Arduino code to run RAD; “PIR monitor housing” is a 3D file of the housing; “RAD Sample Data” contains sample data from four devices over multiple days; “RAD_analysis” contains python scripts for data anlaysis; “RAD_libraries_031219” contains the Arduino libraries required for RAD. Download Extended Data 1, ZIP file. [file sup_enu-eN-MNT-0160-19-s03.zip]

Archive with 15 entries (13 files):
- supplemental files/AdaLoggerM0-SetClock/
- supplemental files/AdaLoggerM0-SetClock/AdaLoggerM0-SetClock.ino
- supplemental files/PIR monitor housing.stl
- supplemental files/RAD Sample Data.zip
- supplemental files/RAD_activity_counter/
- supplemental files/RAD_activity_counter/a_header.h
- supplemental files/RAD_activity_counter/CheckPIR.ino
- supplemental files/RAD_activity_counter/Display_Functions.ino
- supplemental files/RAD_activity_counter/Logdata.ino
- supplemental files/RAD_activity_counter/RAD_activity_counter.ino
- supplemental files/RAD_activity_counter/ReadBattery.ino
- supplemental files/RAD_activity_counter/SetClockVars.ino
- supplemental files/RAD_activity_counter/StartUpCommands.ino
- supplemental files/RAD_analysis.py
- supplemental files/RAD_libraries_031219.zip
