# Supplementary material for: Rodent Activity Detector (RAD), an Open Source Device for Measuring Activity in Rodent Home Cages
Source: eNeuro. 2019 Jul 9;6(4):ENEURO.0160-19.2019. doi: 10.1523/ENEURO.0160-19.2019 (PMC6620392; doi:10.1523/ENEURO.0160-19.2019)
Supplement: Extended Data 1 — Data contain the following files: “AdaLoggerM0-SetClock” contains code for setting the real time clock on the Adalogger M0 board; “RAD_activity_counter” contains the main Arduino code to run RAD; “PIR monitor housing” is a 3D file of the housing; “RAD Sample Data” contains sample data from four devices over multiple days; “RAD_analysis” contains python scripts for data anlaysis; “RAD_libraries_031219” contains the Arduino libraries required for RAD. Download Extended Data 1, ZIP file. [file sup_enu-eN-MNT-0160-19-s03.zip › supplemental files/RAD_activity_counter/CheckPIR.ino]

/********************************************************
  Check PIR output
  This function checks for motion, and increments a variable "PIRDuration" to reflect 
  the total time of motion, as well as "PIRCount" to reflect the total number of motion
  "bouts" detected.  A "bout" is initiated whenever motion is detected, and is ended
  when motion is absent for 0.6s.

  This function performs two additional tasks.  It checks the battery level, and also
  allows monitors the "C", button, which displays elapsed time when pushed.
********************************************************/
void  CheckPIR() {
  ReadBatteryLevel();  //Read battery level

  // Monitor PIR
  while (digitalRead (PIR_PIN) == HIGH) {  // if PIR active
    PIRDuration += PIRcalibration;  //calibrated with stopwatch, it was more accurate than using millis() to time this
    PIRDurationChange += PIRcalibration;
    PIRActive = true;
  }

  for (int i = 0; i <= PIRBoutDuration; i++) { // If PIR is low for 0.6s count it as the end of a locomotion bout
    delay (1);
    if (digitalRead (PIR_PIN) == HIGH) {
      i = 0;
      break;
    }
    if (PIRActive == true & i == PIRBoutDuration) {
      PIRCount++;
      PIRCountChange++;
      PIRActive = false;
    }
  }

  // Show time elapsed when C is pressed
  calcTimeElapsed();
  while (digitalRead (buttonC) == LOW) {
    DisplayTimeElapsed();
  }
}
