# Supplementary material for: Rodent Activity Detector (RAD), an Open Source Device for Measuring Activity in Rodent Home Cages
Source: eNeuro. 2019 Jul 9;6(4):ENEURO.0160-19.2019. doi: 10.1523/ENEURO.0160-19.2019 (PMC6620392; doi:10.1523/ENEURO.0160-19.2019)
Supplement: Extended Data 1 — Data contain the following files: “AdaLoggerM0-SetClock” contains code for setting the real time clock on the Adalogger M0 board; “RAD_activity_counter” contains the main Arduino code to run RAD; “PIR monitor housing” is a 3D file of the housing; “RAD Sample Data” contains sample data from four devices over multiple days; “RAD_analysis” contains python scripts for data anlaysis; “RAD_libraries_031219” contains the Arduino libraries required for RAD. Download Extended Data 1, ZIP file. [file sup_enu-eN-MNT-0160-19-s03.zip › supplemental files/RAD_activity_counter/Display_Functions.ino]

/********************************************************
  Update PIR Duration and Counts on OLED display
  These functions alter what is on the OLED display. They can be edited without
  altering the data that is recorded on the SD card.  
********************************************************/
void UpdateDisplay() {
  display.clearDisplay();
  display.setTextSize(1);
  display.setTextColor(WHITE);

  //display PIR activity
  display.setCursor(20, 0);
  display.println("Activity");
  display.setCursor(21, 0);
  display.println("Activity");

  display.setCursor(20, 13);
  if (PIRDuration < 1000) { // if it goes beyond 1000 seconds, drop the decimal place on the display (this precision will still be captured on the SD card)
    display.print(PIRDuration, 1);
  }
  else {
    display.print(PIRDuration, 0);
  }

  display.print("s");

  display.setCursor(20, 23);
  display.print("#:");
  display.println(PIRCount);

  display.drawFastHLine(97, 1, 1, WHITE);
  display.drawFastHLine(97, 8, 1, WHITE);
  display.drawFastHLine(97, 15, 1, WHITE);
  display.drawFastHLine(97, 22, 1, WHITE);
  display.drawFastHLine(97, 29, 1, WHITE);

  //display device #
  display.setCursor(105, 0);
  display.print("PIR");
  display.setCursor(105, 10);
  display.print(PIR);
  
  //Display battery graphic
  BatteryGraphic ();
  display.display();
}
/********************************************************
  Display SD Card error
  If there is an error with the SD card, or if it is not present, 
  this will display a warning on the screen
********************************************************/
void DisplaySDError() {
  Blink (RED_LED, 50, 3);
  delay (25);
  Blink (GREEN_LED, 50, 3);
  delay (25);
  display.begin(SSD1306_SWITCHCAPVCC, 0x3C);  // initialize with the I2C addr 0x3C (for the 128x32)
  display.clearDisplay();
  display.display();
  display.setRotation(4);
  display.setTextSize(1);
  display.setTextColor(WHITE);
  display.setCursor(0, 0);
  display.println("Check SD card!");
  display.display();
}

/********************************************************
   HELPER FUNCTION FOR BLINKING ONBOARD LEDS ON FEATHER
 ********************************************************/
void Blink(byte PIN, byte DELAY_MS, byte loops) {
  for (byte i = 0; i < loops; i++)  {
    digitalWrite(PIN, HIGH);
    delay(DELAY_MS);
    digitalWrite(PIN, LOW);
    delay(DELAY_MS);
  }
}


/********************************************************
   Battery graphic indicating voltage levels
   This function controls the battery graphic on the screen
********************************************************/
void BatteryGraphic () {
  display.drawRoundRect (105, 24, 16, 8, 1, WHITE);
  display.drawRoundRect (120, 26, 3, 4, 0, WHITE);
  display.drawRoundRect (119, 27, 3, 2, 0, BLACK);

  display.drawFastHLine(10, 96, 1, WHITE);
  display.drawFastHLine(15, 96, 1, WHITE);
  display.drawFastHLine(20, 96, 1, WHITE);


  if (measuredvbat > 3.9) {
    display.fillRoundRect (107, 26, 12, 4, 0, WHITE);
  }

  else if (measuredvbat > 3.75) {
    display.fillRoundRect (107, 26, 9, 4, 0, WHITE);
  }

  else if (measuredvbat > 3.55) {
    display.fillRoundRect (107, 26, 6, 4, 0, WHITE);
  }

  // if voltage is less than 3.55 volts, it's about to die so blink a rectangle on the bottom part
  else {
    if (millis() - BlinkMillis >= 800) {
      display.fillRoundRect (107, 26, 3, 4, 0, WHITE);
      BlinkMillis = millis();
    }
  }
}

/********************************************************
      Screen showing total time elapsed
      When Button "C" is held, it will call this function, which
      will display elapsed time on the screen.
********************************************************/
void DisplayTimeElapsed() {
  calcTimeElapsed();
  sprintf(buf, "%02d:%02d:%02d", runHours, runMinutes, runSeconds);
  display.clearDisplay();
  display.setCursor(15, 0);
  display.println("Time since start");
  display.setCursor(40, 10);
  display.println(buf);
  display.setCursor(0, 20);
  display.print(filename);
  display.print (".CSV");
  display.display();
  delay(200);
}


/********************************************************
     Start screen
     This function will control the Startup screen
********************************************************/
void DisplayStartScreen() {
  display.setCursor(5, 0);
  if (rtc.getMonth() < 10)
    display.print('0');   // Trick to add leading zero for formatting
  display.print(rtc.getMonth());
  display.print("/");
  if (rtc.getDay() < 10)
    display.print('0');      // Trick to add leading zero for formatting
  display.print(rtc.getDay());
  display.print("/");
  display.print(rtc.getYear() + 2000);
  display.print("  ");
  if (rtc.getHours() < 10)
    display.print('0');      // Trick to add leading zero for formatting
  display.print(rtc.getHours());
  display.print(":");
  if (rtc.getMinutes() < 10)
    display.print('0');      // Trick to add leading zero for formatting
  display.print(rtc.getMinutes());
  display.print(":");
  if (rtc.getSeconds() < 10)
    display.print('0');      // Trick to add leading zero for formatting
  display.print(rtc.getSeconds());

  display.setCursor(5, 12);
  display.print ("  Press A to start");

  display.setCursor(5, 25);
  display.println(filename);
  display.display();
}
