# Supplementary material for: Rodent Activity Detector (RAD), an Open Source Device for Measuring Activity in Rodent Home Cages
Source: eNeuro. 2019 Jul 9;6(4):ENEURO.0160-19.2019. doi: 10.1523/ENEURO.0160-19.2019 (PMC6620392; doi:10.1523/ENEURO.0160-19.2019)
Supplement: Extended Data 1 — Data contain the following files: “AdaLoggerM0-SetClock” contains code for setting the real time clock on the Adalogger M0 board; “RAD_activity_counter” contains the main Arduino code to run RAD; “PIR monitor housing” is a 3D file of the housing; “RAD Sample Data” contains sample data from four devices over multiple days; “RAD_analysis” contains python scripts for data anlaysis; “RAD_libraries_031219” contains the Arduino libraries required for RAD. Download Extended Data 1, ZIP file. [file sup_enu-eN-MNT-0160-19-s03.zip › supplemental files/RAD_activity_counter/Logdata.ino]

/********************************************************
  These functions control the data that is logged on the SD card.
  Editing these functions can alter how files are named and what is recorded in them.  
********************************************************/

void LogData() {
  logtimerfunction ();  // Is it time to log data? (Edit variable "logfreq" in a_header to change this timing)
  
  if (logReady == true) {
    Blink(RED_LED, 50, 3);  //blink while logging
    WriteToSD();
    logReady = false;
    logtimer = elapsed;
    logfile.flush();
  }
}

// Create new file on uSD incrementing file name as required
void CreateFile() {
  //put this next line *Right Before* any file open line:
  SdFile::dateTimeCallback(dateTime);

  // see if the card is present and can be initialized:
  if (!SD.begin(cardSelect)) {
    error(2);
  }

  configfile = SD.open("DeviceNumber.csv", FILE_WRITE);

  // grab device name from DeviceNumber.csv
  configfile = SD.open("DeviceNumber.csv", FILE_READ);
  PIR = configfile.parseInt();
  configfile.close();

  // Name filename in format F###_MMDDYYNN, where MM is month, DD is day, YY is year, and NN is an incrementing number for the number of files initialized each day
  strcpy(filename, "PIR_____________.CSV");  // placeholder filename
  getFilename(filename);

  logfile = SD.open(filename, FILE_WRITE);

  if ( ! logfile ) {
    error(3);
  }
}

// Write data header to file of uSD.
void writeHeader() {
  logfile.println("MM:DD:YYYY hh:mm:ss, Elapsed Time, Device, BatteryVoltage, PIRCount, PIRDuration, PIRCountChange, PIRDurationChange,");
}

void writeConfigFile() {
  configfile = SD.open("DeviceNumber.csv", FILE_WRITE);
  configfile.rewind();
  configfile.println(PIR);
  configfile.close();
}

// Write data to SD
void WriteToSD() {
   Blink (RED_LED, 25, 2);
  
  logfile.print(rtc.getMonth());
  logfile.print("/");
  logfile.print(rtc.getDay());
  logfile.print("/");
  logfile.print(rtc.getYear() + 2000);
  logfile.print(" ");
  logfile.print(rtc.getHours());
  logfile.print(":");
  if (rtc.getMinutes() < 10)
    logfile.print('0');      // Trick to add leading zero for formatting
  logfile.print(rtc.getMinutes());
  logfile.print(":");
  if (rtc.getSeconds() < 10)
    logfile.print('0');      // Trick to add leading zero for formatting
  logfile.print(rtc.getSeconds());
  logfile.print(",");
  logfile.print(runHours); //elapsed time
  logfile.print(":");
  logfile.print(runMinutes); //elapsed time
  logfile.print(":");
  logfile.print(runSeconds); //elapsed time
  logfile.print(",");
  logfile.print(PIR); // Print device name
  logfile.print(",");
  logfile.print(measuredvbat);
  logfile.print(",");
  logfile.print(PIRCount);
  logfile.print(",");
  logfile.print(PIRDuration);
  logfile.print(",");
  logfile.print(PIRCountChange);
  PIRCountChange = 0;
  logfile.print(",");
  logfile.print(PIRDurationChange);
  logfile.println(",");
  PIRDurationChange = 0.0;
}

void error(uint8_t errno) {
  while (1) {
    uint8_t i;
    for (i = 0; i < errno; i++) {
      DisplaySDError();
    }
  }
}

void getFilename(char *filename) {
  filename[3] = (PIR / 100) % 10 + '0';
  filename[4] = (PIR / 10) % 10 + '0';
  filename[5] = PIR % 10 + '0';
  filename[7] = rtc.getMonth() / 10 + '0';
  filename[8] = rtc.getMonth() % 10 + '0';
  filename[9] = rtc.getDay() / 10 + '0';
  filename[10] = rtc.getDay() % 10 + '0';
  filename[11] = rtc.getYear() / 10 + '0';
  filename[12] = rtc.getYear() % 10 + '0';
  filename[16] = '.';
  filename[17] = 'C';
  filename[18] = 'S';
  filename[19] = 'V';
  for (uint8_t i = 0; i < 100; i++) {
    filename[14] = '0' + i / 10;
    filename[15] = '0' + i % 10;
    // create if does not exist, do not open existing, write, sync after write
    if (! SD.exists(filename)) {
      break;
    }
  }
  return;
}

void logtimerfunction() {
  if (elapsed - logtimer >= logfreq) {
    logReady = true;
  }
}

void calcTimeElapsed() {
  elapsed = ((millis() - startmillis) / 1000);
  runHours = elapsed / 3600;
  secsRemaining = elapsed % 3600;
  runMinutes = secsRemaining / 60;
  runSeconds = secsRemaining % 60;
}
