# Supplementary material for: Rodent Activity Detector (RAD), an Open Source Device for Measuring Activity in Rodent Home Cages
Source: eNeuro. 2019 Jul 9;6(4):ENEURO.0160-19.2019. doi: 10.1523/ENEURO.0160-19.2019 (PMC6620392; doi:10.1523/ENEURO.0160-19.2019)
Supplement: Extended Data 1 — Data contain the following files: “AdaLoggerM0-SetClock” contains code for setting the real time clock on the Adalogger M0 board; “RAD_activity_counter” contains the main Arduino code to run RAD; “PIR monitor housing” is a 3D file of the housing; “RAD Sample Data” contains sample data from four devices over multiple days; “RAD_analysis” contains python scripts for data anlaysis; “RAD_libraries_031219” contains the Arduino libraries required for RAD. Download Extended Data 1, ZIP file. [file sup_enu-eN-MNT-0160-19-s03.zip › supplemental files/RAD_activity_counter/ReadBattery.ino]

/********************************************************
  This function will read the battery level, using the internal battery voltage
  checking function on pin A7 of the Adalogger
********************************************************/

void ReadBatteryLevel() {
  measuredvbat = analogRead(VBATPIN);
  measuredvbat *= 2;    // we divided by 2, so multiply back
  measuredvbat *= 3.3;  // Multiply by 3.3V, our reference voltage
  measuredvbat /= 1024; // convert to voltage
}
