# Supplementary material for: Rodent Activity Detector (RAD), an Open Source Device for Measuring Activity in Rodent Home Cages
Source: eNeuro. 2019 Jul 9;6(4):ENEURO.0160-19.2019. doi: 10.1523/ENEURO.0160-19.2019 (PMC6620392; doi:10.1523/ENEURO.0160-19.2019)
Supplement: Extended Data 1 — Data contain the following files: “AdaLoggerM0-SetClock” contains code for setting the real time clock on the Adalogger M0 board; “RAD_activity_counter” contains the main Arduino code to run RAD; “PIR monitor housing” is a 3D file of the housing; “RAD Sample Data” contains sample data from four devices over multiple days; “RAD_analysis” contains python scripts for data anlaysis; “RAD_libraries_031219” contains the Arduino libraries required for RAD. Download Extended Data 1, ZIP file. [file sup_enu-eN-MNT-0160-19-s03.zip › supplemental files/RAD_activity_counter/SetClockVars.ino]

/********************************************************
  When the device starts up, the user has the opportunity to set the data, time, and device #
  from the start screen.  This ability is controlled by this function.
********************************************************/

void SetClockVars() {
  //Display all current data
  display.clearDisplay();
  display.setCursor(5, 0);
  display.print (" ");
  display.display();
  delay (100);
  display.setCursor(5, 0);
  if (rtc.getMonth() < 10)
    display.print('0');      // Trick to add leading zero for formatting
  display.print(rtc.getMonth());
  display.print("/");
  if (rtc.getDay() < 10)
    display.print('0');      // Trick to add leading zero for formatting
  display.print(rtc.getDay());
  display.print("/");
  display.print(rtc.getYear() + 2000);
  display.print("  ");
  if (rtc.getHours() < 10)
    display.print('0');      // Trick to add leading zero for formatting
  display.print(rtc.getHours());
  display.print(":");
  if (rtc.getMinutes() < 10)
    display.print('0');      // Trick to add leading zero for formatting
  display.print(rtc.getMinutes());
  display.print(":");
  if (rtc.getSeconds() < 10)
    display.print('0');      // Trick to add leading zero for formatting
  display.println(rtc.getSeconds());

  display.setCursor(5, 12);
  display.print ("    Set Variables");

  display.setCursor(5, 25);
  display.println(filename);
  display.display();

  //Adjust months
  while (SetSequence == 1) {
    display.fillRoundRect (4, 0, 12, 9, 0, BLACK);
    display.display();
    delay (100);
    display.setCursor(5, 0);
    if (rtc.getMonth() < 10) {
      display.print(0);
    }
    display.print(rtc.getMonth());
    display.display();
    delay (100);
    if (digitalRead(buttonA) == LOW) {
      rtc.setMonth(rtc.getMonth() + 1);
    }
    if (digitalRead(buttonC) == LOW) {
      rtc.setMonth(rtc.getMonth() - 1);
    }
    if (digitalRead(buttonB) == LOW) {
      SetSequence = 2;
    }
  }

  //Adjust days
  while (SetSequence == 2) {
    display.fillRoundRect (22, 0, 12, 9, 0, BLACK);
    display.display();
    delay (100);
    display.setCursor(23, 0);
    if (rtc.getDay() < 10) {
      display.print(0);
    }
    display.print(rtc.getDay());
    display.display();
    delay (100);
    if (digitalRead(buttonA) == LOW) {
      rtc.setDay(rtc.getDay() + 1);
    }
    if (digitalRead(buttonC) == LOW) {
      rtc.setDay(rtc.getDay() - 1);
    }
    if (digitalRead(buttonB) == LOW) {
      SetSequence = 3;
    }
  }

  //Adjust year
  while (SetSequence == 3) {
    display.fillRoundRect (40, 0, 30, 9, 0, BLACK);
    display.display();
    delay (100);
    display.setCursor(41, 0);
    display.print(rtc.getYear() + 2000);
    display.display();
    delay (100);
    if (digitalRead(buttonA) == LOW) {
      rtc.setYear(rtc.getYear() + 1);
    }
    if (digitalRead(buttonC) == LOW) {
      rtc.setYear(rtc.getYear() - 1);
    }
    if (digitalRead(buttonB) == LOW) {
      SetSequence = 4;
    }
  }

  //Adjust hours
  while (SetSequence == 4) {
    display.fillRoundRect (77, 0, 12, 9, 0, BLACK);
    display.display();
    delay (100);
    display.setCursor(78, 0);
    if (rtc.getHours() < 10) {
      display.print(0);
    }
    display.print(rtc.getHours());
    display.display();
    delay (100);
    if (digitalRead(buttonA) == LOW) {
      rtc.setHours(rtc.getHours() + 1);
      if (rtc.getHours () > 24) {
        rtc.setHours (0);
      }
    }
    if (digitalRead(buttonC) == LOW) {
      rtc.setHours(rtc.getHours() - 1);
      if (rtc.getHours () < 1) {
        rtc.setHours (24);
      }
    }
    if (digitalRead(buttonB) == LOW) {
      SetSequence = 5;
    }
  }

  //Adjust minutes
  while (SetSequence == 5) {
    display.fillRoundRect (95, 0, 12, 9, 0, BLACK);
    display.display();
    delay (100);
    display.setCursor(96, 0);
    if (rtc.getMinutes() < 10) {
      display.print(0);
    }
    display.print(rtc.getMinutes());
    display.display();
    delay (100);
    if (digitalRead(buttonA) == LOW) {
      rtc.setMinutes(rtc.getMinutes() + 1);
      if (rtc.getMinutes () > 59) {
        rtc.setMinutes (0);
      }
    }
    if (digitalRead(buttonC) == LOW) {
      rtc.setMinutes(rtc.getMinutes() - 1);
      if (rtc.getMinutes () < 0) {
        rtc.setMinutes (59);
      }
    }
    if (digitalRead(buttonB) == LOW) {
      SetSequence = 6;
    }
  }

  //Adjust Seconds
  while (SetSequence == 6) {
    display.fillRoundRect (113, 0, 12, 9, 0, BLACK);
    display.display();
    delay (100);
    display.setCursor(114, 0);
    if (rtc.getSeconds() < 10) {
      display.print(0);
    }
    display.print(rtc.getSeconds());
    display.display();
    delay (100);
    if (digitalRead(buttonA) == LOW) {
      rtc.setSeconds(rtc.getSeconds() + 1);
    }
    if (digitalRead(buttonC) == LOW) {
      rtc.setSeconds(rtc.getSeconds() - 1);
    }
    if (digitalRead(buttonB) == LOW) {
      SetSequence = 7;
    }
  }

  while (SetSequence == 7) {
    display.fillRoundRect (22, 25, 18, 9, 0, BLACK);
    display.display();
    delay (100);

    display.setCursor(23, 25);
    if (PIR < 100 & PIR >= 10) {
      display.print ("0");
    }
    if (PIR < 10) {
      display.print ("00");
    }
    display.print (PIR);
    display.display();
    delay (100);
    if (digitalRead(buttonA) == LOW) {
      PIR += 1;
    }
    if (digitalRead(buttonC) == LOW) {
      PIR -= 1;;
      if (PIR < 1) {
        PIR = 0;
      }
      if (PIR > 700) {
        PIR = 700;
      }
    }
    if (digitalRead(buttonB) == LOW) {
      display.clearDisplay();
      display.setCursor(5, 12);
      display.print ("    Variables Set!");
      display.display();
      delay (500);
      writeConfigFile();
      CreateFile();
      writeHeader();
      SetSequence = 0;
    }
  }
}
