# Supplementary material for: Rodent Activity Detector (RAD), an Open Source Device for Measuring Activity in Rodent Home Cages
Source: eNeuro. 2019 Jul 9;6(4):ENEURO.0160-19.2019. doi: 10.1523/ENEURO.0160-19.2019 (PMC6620392; doi:10.1523/ENEURO.0160-19.2019)
Supplement: Extended Data 1 — Data contain the following files: “AdaLoggerM0-SetClock” contains code for setting the real time clock on the Adalogger M0 board; “RAD_activity_counter” contains the main Arduino code to run RAD; “PIR monitor housing” is a 3D file of the housing; “RAD Sample Data” contains sample data from four devices over multiple days; “RAD_analysis” contains python scripts for data anlaysis; “RAD_libraries_031219” contains the Arduino libraries required for RAD. Download Extended Data 1, ZIP file. [file sup_enu-eN-MNT-0160-19-s03.zip › supplemental files/RAD_activity_counter/StartUpCommands.ino]

/********************************************************
  Start Up Commands
  These commands are required for setting up the Adalogger and associated
  hardware.  They should not be altered.
********************************************************/
void StartUpCommands () {
  Serial.begin(115200);

  /********************************************************
    These commands are associated with the low power sleep states
  ********************************************************/
  SYSCTRL->VREG.bit.RUNSTDBY = 1;
  SYSCTRL->DFLLCTRL.bit.RUNSTDBY = 1;
  USBDevice.detach();
  for (byte i = 0; i <= 20; i++) {
    pinMode(i, INPUT_PULLUP);
  }

  /********************************************************
     Start RTC
   ********************************************************/
  rtc.begin(); // initialize RTC

  /********************************************************
    Setting digital pin modes
  ********************************************************/
  pinMode(PIR, INPUT);
  pinMode (RED_LED, OUTPUT);
  pinMode (GREEN_LED, OUTPUT);
  pinMode(buttonA, INPUT_PULLUP);
  pinMode(buttonB, INPUT_PULLUP);
  pinMode(buttonC, INPUT_PULLUP);
  pinMode (powerPIR, OUTPUT);
  
  digitalWrite(GREEN_LED, LOW);
  digitalWrite(RED_LED, LOW);
  digitalWrite(powerPIR, HIGH);

  /********************************************************
    SD Card setup function
  ********************************************************/
  CreateFile();
  writeHeader();

  /********************************************************
    Start, clear, and setup the display
  ********************************************************/
  display.begin(SSD1306_SWITCHCAPVCC, 0x3C);  // initialize with the I2C addr 0x3C (for the 128x32)
  display.ssd1306_command(SSD1306_SETCONTRAST);
  display.ssd1306_command(0); // Where c is a value from 0 to 255 (sets contrast e.g. brightness)

  display.setRotation(4);
  display.setTextSize(1);
  display.setTextColor(WHITE);

  /********************************************************
     Display start date time and filename
    ********************************************************/
  display.clearDisplay();
  DisplayStartScreen();

  //delay until button A is pressed to start sipper
  while (digitalRead(buttonA) == HIGH) {
    display.clearDisplay();
    //display.fillRoundRect (00, 0, 132, 21, 1, BLACK);  // Clear part of the screen so StartScreen clock isn't overwritten
    PIRmillis = millis();
    startmillis = millis();
    DisplayStartScreen();

    //Code for starting the sequence to set the clock and sipper #
    if (digitalRead(buttonB) == LOW) {  //if button B is held
      delay (500);
      if (digitalRead(buttonB) == LOW) {
        SetSequence = 1;
        SetClockVars();
        display.clearDisplay(); //after setting variables, return to start screen
        DisplayStartScreen();
      }
    }
  }
  Blink (RED_LED, 50, 3);
}
